# Supplementary material for: Reevaluation of the odd chrysidid genus Atoposega Krombein (Hymenoptera, Chrysididae, Amiseginae)
Source: Zookeys. 2014 May 14;(409):35–47. doi: 10.3897/zookeys.409.7414 (PMC4042688; doi:10.3897/zookeys.409.7414)
Supplement: XML Treatment for Atoposega [file zookeys.409.7414-treatment1.xml]

<!DOCTYPE tp:taxon-treatment
  PUBLIC "-//TaxonX//DTD Taxonomic Treatment Publishing DTD v0 20100105//EN" "tax-treatment-NSO.dtd">
<tp:taxon-treatment xmlns:tp="http://www.plazi.org/taxpub"><tp:treatment-meta><mixed-citation publication-type="journal"><person-group><name><surname>Kimsey</surname><given-names>Lynn S.</given-names></name></person-group><article-title>Reevaluation of the odd chrysidid genus <italic>Atoposega</italic> Krombein (Hymenoptera, Chrysididae, Amiseginae)</article-title><source>Zookeys</source><day>14</day><month>5</month><year>2014</year><volume>2014</volume><issue>409</issue><fpage>35</fpage><lpage>47</lpage><pub-id pub-id-type="doi">10.3897/zookeys.409.7414</pub-id></mixed-citation></tp:treatment-meta><tp:nomenclature><label>Genus</label><tp:taxon-name>
                        <tp:taxon-name-part taxon-name-part-type="genus">Atoposega</tp:taxon-name-part>
                        <object-id xmlns:xlink="http://www.w3.org/1999/xlink" xlink:type="simple">http://species-id.net/wiki/Atoposega</object-id>
                    </tp:taxon-name><tp:taxon-authority>Krombein</tp:taxon-authority><tp:nomenclature-citation-list><tp:nomenclature-citation><tp:taxon-name>Atopogyne</tp:taxon-name><comment> Krombein, 1957: 184. Type: <italic><tp:taxon-name>Atopogyne lineata</tp:taxon-name></italic> Krombein, 1957: 186. Nec <xref ref-type="bibr" rid="B1">Forel 1911</xref>. Original designation</comment></tp:nomenclature-citation><tp:nomenclature-citation><tp:taxon-name>Atoposega</tp:taxon-name><comment> Krombein, 1960: 33. Replacement name for <italic><tp:taxon-name>Atopogyne</tp:taxon-name></italic> Krombein.</comment></tp:nomenclature-citation></tp:nomenclature-citation-list></tp:nomenclature><tp:treatment-sec sec-type="Diagnosis"><title>Diagnosis.</title><p>Female <italic><tp:taxon-name>Atoposega</tp:taxon-name></italic> most closely resemble those of <italic><tp:taxon-name>Mahinda</tp:taxon-name></italic> Krombein based on the acute or spine-like propodeal angles and mesopleuron with-well developed omaulus. Female <italic><tp:taxon-name>Atoposega</tp:taxon-name></italic> differ from <italic><tp:taxon-name>Mahinda</tp:taxon-name></italic> as they are fully winged (all known <italic><tp:taxon-name>Mahinda</tp:taxon-name></italic> are strongly brachypterous), the hindcoxa has with two longitudinal carina (one or none in <italic><tp:taxon-name>Mahinda</tp:taxon-name></italic>), and the mesopleuron has a dorsally carinate and U-shaped posteromedial groove (a narrow, parallel-sided longitudinal groove in <italic><tp:taxon-name>Mahinda</tp:taxon-name></italic>). In addition <italic><tp:taxon-name>Mahinda</tp:taxon-name></italic> females have two sharp submedial angles above the posterior propodeal declivity, which do not occur in <italic><tp:taxon-name>Atoposega</tp:taxon-name></italic>. <italic><tp:taxon-name>Perissosega</tp:taxon-name></italic> females are fully winged, but unlike <italic><tp:taxon-name>Atoposega</tp:taxon-name></italic> and <italic><tp:taxon-name>Mahinda</tp:taxon-name></italic> have a transverse frontal carina, and lack an omaulus. <italic><tp:taxon-name>Atoposega</tp:taxon-name></italic> can be distinguished from other amisegine genera by these characters, and by the dentate tarsal claws, malar space with a vertical sulcus, frons without transverse carina, vertex without longitudinal welt, pronotum with posteromedial longitudinal pit, and short sulcus and pit adjacent to lateral posterior lobe, mesopleuron without scrobal sulcus, metanotal dorsal enclosure usually V-shaped, propodeum with two dorsomedial decumbent angles and posterior declivity smooth and impunctate, with longitudinal medial carina, and forewing with an arcuate Rs vein.</p></tp:treatment-sec><tp:treatment-sec sec-type="Generic description"><title>Generic description.</title><p>Head: occipital carina well-developed, visible laterally; eye with tiny sparse setulae, encircled by carina; scapal basin deep, wide and coarsely cross-ridged; malar space with vertical groove; female flagellum short, fusiform and flattened on one surface. Mesosoma: pronotum with posteromedial groove and deep pit before lateral lobe, 0.8–0.9× as long as combined lengths of scutum, scutellum and metanotum; scutum with notauli deep and narrow, without parapsides; mesopleuron evenly punctate, omaulus well-developed, scrobal sulcus absent, posteromedial fossa U-shaped, carina edged; metanotum elongate, subequal in length to scutellum, with triangular medial enclosure; propodeum dorsal surface bending abruptly to posterior declivity, lateral angles long, spike-like; hindcoxa with two longitudinal, dorsobasal carinae; tarsal <!--PageBreak-->claw with large medial tooth; female fully winged; forewing R1 clearly indicated, medial vein arising before cu-a, Rs extended at abrupt angle by dark streak; wings densely setose, often banded. Metasoma: sternum I produced into large basal keel.</p></tp:treatment-sec><tp:treatment-sec sec-type="Distribution"><title>Distribution.</title><p><italic><tp:taxon-name>Atoposega</tp:taxon-name></italic> species have been collected in Myanmar, Borneo, Thailand and Malaysia.</p></tp:treatment-sec><tp:treatment-sec sec-type="Key to the species of Atoposega"><title>Key to the species of <italic><tp:taxon-name>Atoposega</tp:taxon-name></italic></title><table-wrap content-type="key" position="anchor" orientation="portrait"><table><tbody><tr><td rowspan="1" colspan="1">1</td><td rowspan="1" colspan="1">Metasomal tergum II with dense fine longitudinal scratches laterally, extending length of tergum, joining posteriorly and appearing U-shaped (as in <xref ref-type="fig" rid="F3">Fig. 7</xref>)</td><td rowspan="1" colspan="1">2</td></tr><tr><td rowspan="1" colspan="1">–</td><td rowspan="1" colspan="1">Metasomal tergum II with apicolateral patch of dense fine longitudinal scratches, only extending part of tergal length, not joining posteriorly or appearing U-shaped</td><td rowspan="1" colspan="1">4</td></tr><tr><td rowspan="1" colspan="1">2</td><td rowspan="1" colspan="1">Midocellus 1.0-1.5 midocellar diameters from nearest eye margin; wing banded, with contrasting bands of dark brown alternating with untinted or whitish bands; Myanmar</td><td rowspan="1" colspan="1"><italic><tp:taxon-name>Atoposega rieki</tp:taxon-name></italic> Krombein</td></tr><tr><td rowspan="1" colspan="1">–</td><td rowspan="1" colspan="1">Midocellus 2 or more midocellar diameters from nearest eye margin; wing unbanded, brown-tinted</td><td rowspan="1" colspan="1">3</td></tr><tr><td rowspan="1" colspan="1">3</td><td rowspan="1" colspan="1">Metanotum punctate without medial ridge; flagellomere II dark brown; Thailand</td><td rowspan="1" colspan="1"><italic><tp:taxon-name>Atoposega rufithorax</tp:taxon-name></italic> sp. n.</td></tr><tr><td rowspan="1" colspan="1">–</td><td rowspan="1" colspan="1">Metanotum areolate with medial ridge; flagellomere II partly to entirely whitish; Thailand</td><td rowspan="1" colspan="1"><italic><tp:taxon-name>Atoposega striata</tp:taxon-name></italic> sp. n.</td></tr><tr><td rowspan="1" colspan="1">4</td><td rowspan="1" colspan="1">Flagellomere I 4× as long as broad; hindocellus less than one diameter from nearest eye margin in dorsal view; forewing with contrasting bands of dark brown alternating with untinted or whitish bands; Thailand</td><td rowspan="1" colspan="1"><italic><tp:taxon-name>Atoposega thailandica</tp:taxon-name></italic> sp. n.</td></tr><tr><td rowspan="1" colspan="1">–</td><td rowspan="1" colspan="1">Flagellomere I 3× as long as broad; hindocellus more than one diameter from nearest eye margin in dorsal view; forewing banded or not</td><td rowspan="1" colspan="1">5</td></tr><tr><td rowspan="1" colspan="1">5</td><td rowspan="1" colspan="1">Wing with contrasting bands of dark brown alternating with untinted or whitish bands (<xref ref-type="fig" rid="F3">Fig. 8</xref>); metasomal tergum I without lateral patch of fine, dense longitudinal scratches; propodeal posterior surface cross-ridged; Borneo</td><td rowspan="1" colspan="1"><italic><tp:taxon-name>Atoposega ineata</tp:taxon-name></italic> Krombein</td></tr><tr><td rowspan="1" colspan="1">–</td><td rowspan="1" colspan="1">Wing without contrasting bands of dark and light, brown-tinted; metasomal tergum I with lateral patch of fine, dense longitudinal scratches; propodeal posterior surface cross-ridged; Malaysia</td><td rowspan="1" colspan="1"><italic><tp:taxon-name>Atoposega simulans</tp:taxon-name></italic> Kimsey</td></tr></tbody></table></table-wrap></tp:treatment-sec><tp:treatment-sec><!--Section generated to contain objects referenced in tp:taxon-treatment.--><fig id="F3" position="float" orientation="portrait"><label>Figures 7–11.</label><caption><p>Lateral view of female <italic><tp:taxon-name>Atoposega</tp:taxon-name></italic>.</p></caption><graphic xmlns:xlink="http://www.w3.org/1999/xlink" xlink:href="zookeys-409-035-g003.jpg" position="float" orientation="portrait" xlink:type="simple"/></fig></tp:treatment-sec><ref-list><ref id="B1"><mixed-citation xmlns:xlink="http://www.w3.org/1999/xlink" xlink:type="simple"><person-group><name name-style="western"><surname>Forel</surname><given-names>A</given-names></name></person-group> (<year>1911</year>) <article-title>Fourmis de Bornéo, Singapore, Ceylan, etc. récoltées par MM. Haviland, Green, Winkler, Will, Hose, Roepke et Waldo.</article-title><source>Revue Suisse de Zoologie</source><volume>19</volume>: <fpage>23</fpage>-<lpage>62</lpage>.</mixed-citation></ref></ref-list></tp:taxon-treatment>
