# Supplementary material for: Reevaluation of the odd chrysidid genus Atoposega Krombein (Hymenoptera, Chrysididae, Amiseginae)
Source: Zookeys. 2014 May 14;(409):35–47. doi: 10.3897/zookeys.409.7414 (PMC4042688; doi:10.3897/zookeys.409.7414)
Supplement: XML Treatment for Atoposega lineata [file zookeys.409.7414-treatment2.xml]

<!DOCTYPE tp:taxon-treatment
  PUBLIC "-//TaxonX//DTD Taxonomic Treatment Publishing DTD v0 20100105//EN" "tax-treatment-NSO.dtd">
<tp:taxon-treatment xmlns:tp="http://www.plazi.org/taxpub"><tp:treatment-meta><mixed-citation publication-type="journal"><person-group><name><surname>Kimsey</surname><given-names>Lynn S.</given-names></name></person-group><article-title>Reevaluation of the odd chrysidid genus <italic>Atoposega</italic> Krombein (Hymenoptera, Chrysididae, Amiseginae)</article-title><source>Zookeys</source><day>14</day><month>5</month><year>2014</year><volume>2014</volume><issue>409</issue><fpage>35</fpage><lpage>47</lpage><pub-id pub-id-type="doi">10.3897/zookeys.409.7414</pub-id></mixed-citation></tp:treatment-meta><tp:nomenclature><tp:taxon-name>
                        <tp:taxon-name-part taxon-name-part-type="genus">Atoposega</tp:taxon-name-part>
                        <tp:taxon-name-part taxon-name-part-type="species">lineata</tp:taxon-name-part>
                        <object-id xmlns:xlink="http://www.w3.org/1999/xlink" xlink:type="simple">http://species-id.net/wiki/Atoposega_lineata</object-id>
                    </tp:taxon-name><tp:taxon-authority>(Krombein)</tp:taxon-authority><xref ref-type="fig" rid="F2">Figures 2</xref><xref ref-type="fig" rid="F3">, 8</xref><tp:nomenclature-citation-list><tp:nomenclature-citation><tp:taxon-name>Atopogyne lineata</tp:taxon-name><comment> Krombein, 1957: 186. Holotype female; Borneo: Sandakan (USNM).</comment></tp:nomenclature-citation></tp:nomenclature-citation-list></tp:nomenclature><tp:treatment-sec sec-type="Material examined"><title>Material examined.</title><p>Malaysian Borneo: Sandakan. Only the type series has been seen.</p><!--PageBreak--></tp:treatment-sec><tp:treatment-sec sec-type="Diagnosis"><title>Diagnosis.</title><p>This species most closely resembles <italic><tp:taxon-name>Atoposega simulans</tp:taxon-name></italic> and less so <italic><tp:taxon-name>Atoposega thailandica</tp:taxon-name></italic>. All lack the dense U-shaped scratches on metasomal tergum II. <italic><tp:taxon-name>Atoposega lineata</tp:taxon-name></italic> and <italic><tp:taxon-name>Atoposega thailandica</tp:taxon-name></italic> both have banded wings, but <italic><tp:taxon-name>Atoposega lineata</tp:taxon-name></italic> can be distinguished by the hindocellus separated from the eye margin by more than one diameter and flagellomere I less than 4× as long as broad.</p></tp:treatment-sec><tp:treatment-sec sec-type="Female description"><title>Female description.</title><p>Body (<xref ref-type="fig" rid="F3">Fig. 8</xref>): length 6 mm. Head: face (<xref ref-type="fig" rid="F2">Fig. 2</xref>); scapal basin cross-ridged medially; frons with punctures contiguous; malar space 3 midocellus diameters long; head 0.8× as long as wide; midocellus 2.6–2.7 midocellus diameters from ocular margin in front view; ocelli arranged in triangle broader between hindocelli than between hind and midocelli; hindocellus separated from ocular margin by 1.5 ocellar diameters in dorsal view; clypeus somewhat convex apically; subantennal distance 0.8 midocellus diameters: flagellomere I length 3× breadth; flagellomeres II and III 0.7× as long as broad; flagellomere XI 1.2× as long as broad. Mesosoma: prono<!--PageBreak-->tal, scutal and scutellar punctures large, contiguous, separated by longitudinal ridges; pronotum and scutum subequal in length; scutum with notauli well-developed anteriorly; mesopleural punctures contiguous; metanotum 1.3× as long as scutellum, medial enclosure coarsely areolate, with medial ridge; propodeal dorsal surface coarsely areolate, posterior surface with medial longitudinal carina, enclosure smooth, impunctate on either side; forefemur with tiny contiguous punctures dorsally, punctures becoming separated by 1 puncture diameter ventrally; hindfemur with tiny contiguous punctures dorsally, punctures becoming larger and contiguous ventrally, with longitudinal impunctate band ventrally; metapleuron and propodeal side coarsely cross-ridged. Metasoma: tergum I polished, impunctate; tergum II polished, impunctate medially from anterior to posterior margins, laterally with dense, tiny punctures and fine, dense longitudinal scratches; terga III-IV polished with scattered tiny punctures; sternum II with punctures tiny, 5–10 puncture diameters apart, III-IV punctures tiny, contiguous to 0.5 puncture diameters apart. Color: head black; mesosoma red; propodeum black dorsally and posteriorly, laterally and lateral tooth partly to completely red; wings banded, dark brown-tinted, with un-tinted band across wing at Rs and near base; antenna with scape, pedicel red, flagellomere I paler red dorsally, browner ventrally, flagellomeres II-IX dark brown; legs red, midcoxae and hindfemora may have brown lateral spot; metasoma black with faint metallic green tints.</p><fig id="F2" position="float" orientation="portrait"><label>Figures 2–6.</label><caption><p>Front view of female <italic><tp:taxon-name>Atoposega</tp:taxon-name></italic> face, with one antenna removed.</p></caption><graphic xmlns:xlink="http://www.w3.org/1999/xlink" xlink:href="zookeys-409-035-g002.jpg" position="float" orientation="portrait" xlink:type="simple"/></fig><fig id="F3" position="float" orientation="portrait"><label>Figures 7–11.</label><caption><p>Lateral view of female <italic><tp:taxon-name>Atoposega</tp:taxon-name></italic>.</p></caption><graphic xmlns:xlink="http://www.w3.org/1999/xlink" xlink:href="zookeys-409-035-g003.jpg" position="float" orientation="portrait" xlink:type="simple"/></fig></tp:treatment-sec></tp:taxon-treatment>
