# Supplementary material for: Reevaluation of the odd chrysidid genus Atoposega Krombein (Hymenoptera, Chrysididae, Amiseginae)
Source: Zookeys. 2014 May 14;(409):35–47. doi: 10.3897/zookeys.409.7414 (PMC4042688; doi:10.3897/zookeys.409.7414)
Supplement: XML Treatment for Atoposega rieki [file zookeys.409.7414-treatment3.xml]

<!DOCTYPE tp:taxon-treatment
  PUBLIC "-//TaxonX//DTD Taxonomic Treatment Publishing DTD v0 20100105//EN" "tax-treatment-NSO.dtd">
<tp:taxon-treatment xmlns:tp="http://www.plazi.org/taxpub"><tp:treatment-meta><mixed-citation publication-type="journal"><person-group><name><surname>Kimsey</surname><given-names>Lynn S.</given-names></name></person-group><article-title>Reevaluation of the odd chrysidid genus <italic>Atoposega</italic> Krombein (Hymenoptera, Chrysididae, Amiseginae)</article-title><source>Zookeys</source><day>14</day><month>5</month><year>2014</year><volume>2014</volume><issue>409</issue><fpage>35</fpage><lpage>47</lpage><pub-id pub-id-type="doi">10.3897/zookeys.409.7414</pub-id></mixed-citation></tp:treatment-meta><tp:nomenclature><tp:taxon-name>
                        <tp:taxon-name-part taxon-name-part-type="genus">Atoposega</tp:taxon-name-part>
                        <tp:taxon-name-part taxon-name-part-type="species">rieki</tp:taxon-name-part>
                        <object-id xmlns:xlink="http://www.w3.org/1999/xlink" xlink:type="simple">http://species-id.net/wiki/Atoposega_rieki</object-id>
                    </tp:taxon-name><tp:taxon-authority>(Krombein)</tp:taxon-authority><tp:nomenclature-citation-list><tp:nomenclature-citation><tp:taxon-name>Atopogyne rieki</tp:taxon-name><comment><xref ref-type="bibr" rid="B5">Krombein 1957</xref>: 187. Holotype female; “Birmanie” (Myanmar) (PARIS).</comment></tp:nomenclature-citation></tp:nomenclature-citation-list></tp:nomenclature><tp:treatment-sec sec-type="Material examined"><title>Material examined.</title><p>Type unavailable for study; Myanmar.</p></tp:treatment-sec><tp:treatment-sec sec-type="Diagnosis"><title>Diagnosis.</title><p><italic><tp:taxon-name>Atoposega rieki</tp:taxon-name></italic> most closely resembles <italic><tp:taxon-name>Atoposega rufithorax</tp:taxon-name></italic> and <italic><tp:taxon-name>Atoposega striata</tp:taxon-name></italic> based on the presence of fine dense longitudinal scratches on metasomal tergum II that join posteriorly, appearing broadly U-shaped. It can be distinguished from those species by the narrower subantennal distance, midocellus separated from the eye margin by less than two midocellar diameters, and banded wings.</p></tp:treatment-sec><tp:treatment-sec sec-type="Female description"><title>Female description</title><p>(based on <xref ref-type="bibr" rid="B5">Krombein 1957</xref>). Body: length 6 mm. Head: face scapal basin transversely ridged medially; frons with punctures deep, contiguous; malar space 3.5 midocellus diameters long; head 0.9× as long as wide; midocellus 1.3 midocellus diameters from ocular margin; ocelli arranged in isosceles triangle; hindocellus separated from ocular margin by 0.9 diameter; clypeus apicomedially indented; subantennal distance 0.7 midocellus diameters: flagellomere I length 3.7× breadth; flagellomere II as long as broad. Mesosoma: pronotal, scutal and scutellar punctures 0.3–0.5 puncture diameter apart; pronotum 0.6× as long as scutum, scutellum and metanotum combined; scutum with notauli well-developed <!--PageBreak-->anteriorly, broader posteriorly; mesopleuron with punctures contiguous to 0.5 puncture diameter apart; metanotum 0.9× as long as scutellum; hindfemur minutely, finely rugulose ventrally. Metasoma: tergum I smooth, impunctate in medial half, lateral fourth finely, longitudinally carinate; tergum II with basal triangular, finely punctate area, laterally with dense, longitudinal carinae joined posteriorly into U-shape; terga III and IV finely, densely punctate; sterna II and III with large, dense punctures. Color: head black; antenna dark brown, except scape, pedicel and flagellomere I paler basally and apex of flagellomere I blackish; flagellomeres II-XI blackish; thorax red, except dorsal and posterior face of propodeum black; legs brown, except coxae, trochanters, femora and ibiae narrowly basally red, hindtibial apex and venter of hindfemur dark brown; metasoma shiny black, with faint green tints on terga I-II; wing membrane with alternating pale or brown bands.</p><!--PageBreak--></tp:treatment-sec><ref-list><ref id="B5"><mixed-citation xmlns:xlink="http://www.w3.org/1999/xlink" xlink:type="simple"><person-group><name name-style="western"><surname>Krombein</surname><given-names>KV</given-names></name></person-group> (<year>1957</year>) <article-title>A generic review of the Amiseginae, a group of phasmatid egg parasites, and notes on the Adelphinae.</article-title><source>Transactions of the American Entomological Society</source><volume>82</volume>: <fpage>147</fpage>-<lpage>215</lpage>.</mixed-citation></ref></ref-list></tp:taxon-treatment>
