# Supplementary material for: Reevaluation of the odd chrysidid genus Atoposega Krombein (Hymenoptera, Chrysididae, Amiseginae)
Source: Zookeys. 2014 May 14;(409):35–47. doi: 10.3897/zookeys.409.7414 (PMC4042688; doi:10.3897/zookeys.409.7414)
Supplement: XML Treatment for Atoposega rufithorax [file zookeys.409.7414-treatment4.xml]

<!DOCTYPE tp:taxon-treatment
  PUBLIC "-//TaxonX//DTD Taxonomic Treatment Publishing DTD v0 20100105//EN" "tax-treatment-NSO.dtd">
<tp:taxon-treatment xmlns:tp="http://www.plazi.org/taxpub"><tp:treatment-meta><mixed-citation publication-type="journal"><person-group><name><surname>Kimsey</surname><given-names>Lynn S.</given-names></name></person-group><article-title>Reevaluation of the odd chrysidid genus <italic>Atoposega</italic> Krombein (Hymenoptera, Chrysididae, Amiseginae)</article-title><source>Zookeys</source><day>14</day><month>5</month><year>2014</year><volume>2014</volume><issue>409</issue><fpage>35</fpage><lpage>47</lpage><pub-id pub-id-type="doi">10.3897/zookeys.409.7414</pub-id></mixed-citation></tp:treatment-meta><tp:nomenclature><tp:taxon-name>
                        <tp:taxon-name-part taxon-name-part-type="genus">Atoposega</tp:taxon-name-part>
                        <tp:taxon-name-part taxon-name-part-type="species">rufithorax</tp:taxon-name-part>
                        <object-id xmlns:xlink="http://www.w3.org/1999/xlink" content-type="zoobank" xlink:type="simple">http://zoobank.org/56C23D93-6921-4396-9EAA-DB97766835C3</object-id>
                        <object-id xmlns:xlink="http://www.w3.org/1999/xlink" xlink:type="simple">http://species-id.net/wiki/Atoposega_rufithorax</object-id>
                    </tp:taxon-name><tp:taxon-authority>Kimsey</tp:taxon-authority><tp:taxon-status xmlns:xlink="http://www.w3.org/1999/xlink" xlink:type="simple">sp. n.</tp:taxon-status><xref ref-type="fig" rid="F2">Figures 3</xref><xref ref-type="fig" rid="F3">, 7</xref><xref ref-type="fig" rid="F3">, 9</xref></tp:nomenclature><tp:treatment-sec sec-type="Type material"><title>Type material.</title><p>Holotype female: Thailand: Chaiyaphum Prov., Tat Tone NP, Phu hang sing, <named-content xmlns:xlink="http://www.w3.org/1999/xlink" content-type="dwc:verbatimCoordinates" xlink:type="simple">15°58.723'N, 102°2.231'E</named-content>, 290m, Malaise trap, 19–26/vii/2006, T. Jaruphan &amp; O. Budsawong, T226 (QSBG). Paratypes: 9 females: 1 female: dry dipterocarp forest, <named-content xmlns:xlink="http://www.w3.org/1999/xlink" content-type="dwc:verbatimCoordinates" xlink:type="simple">15°59.037'N, 102°2.103'E</named-content>, 250m, Malaise trap, 25–27/vi/2006, M. Sharkey, T10; 1 female: Khonkaen Prov., Nam Pong NP, <named-content xmlns:xlink="http://www.w3.org/1999/xlink" content-type="dwc:verbatimCoordinates" xlink:type="simple">16°37.377'N, 102°34.454'E</named-content>, Malaise Trap, 5–12/vii/2006, K, Jaidee, T106; 1 female: 12–19/vii/2006, K. Jaidee, T110; 1 female: <named-content xmlns:xlink="http://www.w3.org/1999/xlink" content-type="dwc:verbatimCoordinates" xlink:type="simple">16°37.201'N, 102°34.481'E</named-content>, Malaise trap, 5–12/vii/2006, K. Jaidee, T107; 1 female: 12–19.vii.2006, K. Jaidee, T112; 1 female: Prachuab Khiri Khan Prov., Khao Sam Roi Yot NP, Laem Sala beach, <named-content xmlns:xlink="http://www.w3.org/1999/xlink" content-type="dwc:verbatimCoordinates" xlink:type="simple">12°12.234'N, 100°0.767'E</named-content>, Malaise trap, 10–17/viii/2008, Yai &amp; Amnad, T3010; 1 female: Phetchabun Prov., Nam Nao NP, hill evergreen forest, <named-content xmlns:xlink="http://www.w3.org/1999/xlink" content-type="dwc:verbatimCoordinates" xlink:type="simple">16°44.387'N, 101°34.531'E</named-content>, 838m, pan trap, 28–29/v/2007, N. Hongyothi &amp; L. Janteab, T2424; 1 female: helicopter landing ground, <named-content xmlns:xlink="http://www.w3.org/1999/xlink" content-type="dwc:verbatimCoordinates" xlink:type="simple">16°43.113'N, 101°35.134'E</named-content>, 889 m, Malaise trap, 10–17/vii/2006, N. Hongyothi, T273; 1 female: Khao Kho NP office, <named-content xmlns:xlink="http://www.w3.org/1999/xlink" content-type="dwc:verbatimCoordinates" xlink:type="simple">16°39.55'N, 101°8.123'E</named-content>, 230m, Malaise trap, 12–19/vii/2006, S. Chatchumnan &amp; S. Singtong, T167 (QSBG, BME).</p></tp:treatment-sec><tp:treatment-sec sec-type="Diagnosis"><title>Diagnosis.</title><p>This is one of three species, including <italic><tp:taxon-name>Atoposega striata</tp:taxon-name></italic> and <italic><tp:taxon-name>Atoposega rieki</tp:taxon-name></italic>, with fine dense longitudinal carinae on the sides of metanotal tergum II that join posteromedially. It can be distinguished from those species by the lack of an elevated, medial metanotal ridge, and the scutellum roughly planar with the metanotum and separated from the metanotum by a deep notch in side view.</p></tp:treatment-sec><tp:treatment-sec sec-type="Female description"><title>Female description.</title><p>Body (<xref ref-type="fig" rid="F3">Fig. 9</xref>): length 3.5–4.5 mm. Head: face (<xref ref-type="fig" rid="F2">Fig. 3</xref>); scapal basin finely, cross-ridged medially without discrete, longitudinal medial ridge; frons with punctures contiguous; malar space 3.5 midocellus diameters long; head 0.8× as long as broad in front view; midocellus 2.0–2.3 midocellus diameters from ocular margin; hindocelli further apart than midocellar-hindocellar distance; hindocellus separated from ocular margin by 0.7 hindocellar diameter; clypeus slightly concave apicomedially, punctures small, irregular; subantennal distance 0.8–0.9 midocellus diameters: flagellomere I length 5× breadth; flagellomere II 0.9× as long as broad; flagellomere III 0.7× as long as broad; flagellomere XI 1.5× as long as broad. Mesosoma: pronotal, scutal and scutellar punctures 0.5–1.0 puncture diameter apart, finely, densely striate between punctures; pronotum and scutum subequal in length; scutal notauli deep for entire length of scutum; mesopleuron without depression from pronotal lobe to scrobe, punctures large, deep, contiguous; metanotum 0.7× as long as scutellum, medial enclosure with large irregular punctures, without medial ridge; scutellum and metanotum subplanar in lateral view; propodeal dorsal surface coarsely areolate, posterior surface with carina margined medial enclosure, with longitudinal medial ridge; metapleuron and propodeal side with fine dense cross-ridging; forefemur with contiguous, tiny punctures dorsally and ventrally; hindfemur with dense tiny punctures dor<!--PageBreak-->sally, ventrally punctures becoming larger and reticulate. Metasoma: tergum I medial half impunctate, lateral fourth densely longitudinally striate, tergum II medially with impunctate band extending half length of tergum, becoming densely finely punctate extending laterally and becoming finely longitudinally striate, striae joining posteriorly becoming U-shaped (<xref ref-type="fig" rid="F3">Fig. 7</xref>); terga III and IV with dense tiny, contiguous striatiform punctures; sterna II-IV with small punctures separated by 0.5–1.0 puncture diameters. Color: head black; scape bicolored, red to light brown ventrally, blackish dorsally; pedicel and flagellomere I pale red to brown; flagellum blackish; thorax and legs red, becoming paler ventrally, including all or most of lateral propodeum and propodeal teeth, propodeum black dorsally and posteriorly, hindtibia blackish to dark brown, with pale joints; metasomal segments black, terga with metallic bluish green tints, sternum I may be brownish; wing membrane brown-tinted, unbanded.</p></tp:treatment-sec><tp:treatment-sec sec-type="Etymology"><title>Etymology.</title><p>The name refers to the red coloration of the thorax.</p></tp:treatment-sec><tp:treatment-sec><!--Section generated to contain objects referenced in tp:taxon-treatment.--><fig id="F2" position="float" orientation="portrait"><label>Figures 2–6.</label><caption><p>Front view of female <italic><tp:taxon-name>Atoposega</tp:taxon-name></italic> face, with one antenna removed.</p></caption><graphic xmlns:xlink="http://www.w3.org/1999/xlink" xlink:href="zookeys-409-035-g002.jpg" position="float" orientation="portrait" xlink:type="simple"/></fig><fig id="F3" position="float" orientation="portrait"><label>Figures 7–11.</label><caption><p>Lateral view of female <italic><tp:taxon-name>Atoposega</tp:taxon-name></italic>.</p></caption><graphic xmlns:xlink="http://www.w3.org/1999/xlink" xlink:href="zookeys-409-035-g003.jpg" position="float" orientation="portrait" xlink:type="simple"/></fig></tp:treatment-sec></tp:taxon-treatment>
