# Supplementary material for: Reevaluation of the odd chrysidid genus Atoposega Krombein (Hymenoptera, Chrysididae, Amiseginae)
Source: Zookeys. 2014 May 14;(409):35–47. doi: 10.3897/zookeys.409.7414 (PMC4042688; doi:10.3897/zookeys.409.7414)
Supplement: XML Treatment for Atoposega simulans [file zookeys.409.7414-treatment5.xml]

<!DOCTYPE tp:taxon-treatment
  PUBLIC "-//TaxonX//DTD Taxonomic Treatment Publishing DTD v0 20100105//EN" "tax-treatment-NSO.dtd">
<tp:taxon-treatment xmlns:tp="http://www.plazi.org/taxpub"><tp:treatment-meta><mixed-citation publication-type="journal"><person-group><name><surname>Kimsey</surname><given-names>Lynn S.</given-names></name></person-group><article-title>Reevaluation of the odd chrysidid genus <italic>Atoposega</italic> Krombein (Hymenoptera, Chrysididae, Amiseginae)</article-title><source>Zookeys</source><day>14</day><month>5</month><year>2014</year><volume>2014</volume><issue>409</issue><fpage>35</fpage><lpage>47</lpage><pub-id pub-id-type="doi">10.3897/zookeys.409.7414</pub-id></mixed-citation></tp:treatment-meta><tp:nomenclature><tp:taxon-name>
                        <tp:taxon-name-part taxon-name-part-type="genus">Atoposega</tp:taxon-name-part>
                        <tp:taxon-name-part taxon-name-part-type="species">simulans</tp:taxon-name-part>
                        <object-id xmlns:xlink="http://www.w3.org/1999/xlink" xlink:type="simple">http://species-id.net/wiki/Atoposega_simulans</object-id>
                    </tp:taxon-name><tp:taxon-authority>Kimsey</tp:taxon-authority><xref ref-type="fig" rid="F2">Figure 4</xref><tp:nomenclature-citation-list><tp:nomenclature-citation><tp:taxon-name>Atoposega simulans</tp:taxon-name><comment><xref ref-type="bibr" rid="B2">Kimsey 1986</xref>: 153. Holotype female; Malaysia: Pasoh Forest Res., Negri Sembilan (AEI).</comment></tp:nomenclature-citation></tp:nomenclature-citation-list></tp:nomenclature><tp:treatment-sec sec-type="Material studied"><title>Material studied.</title><p>Malaysia: Negri Sembilan; Thailand: Loei Prov., Phu Ruea NP; Prachuap Khiri Khan Prov., Khan Sam Rui Yot NP; Chaiyaphum Prov., Tai Tome NP, Pha Bin Ngan NP; Ubon Ratchathani, Pha Taem NP; Khon Kaen Prov., Nam Pong NP; Phetchabun Prov., Khao Kho NP, Nam Nao NP; Sakon Nakhon Prov., Phu Pham NP; in the months of December, January and April-October; 22 females were examined including the holotype (BME, AEI).</p></tp:treatment-sec><tp:treatment-sec sec-type="Diagnosis"><title>Diagnosis.</title><p>This species most closely resembles <italic><tp:taxon-name>Atoposega lineata</tp:taxon-name></italic> based on dimensions of the flagellomere I, the lack of longitudinal striae on metasomal tergum II and the hindocellus separated from the nearest eye margin by more than one diameter. <italic><tp:taxon-name>Atoposega simulans</tp:taxon-name></italic> can be distinguished from <italic><tp:taxon-name>Atoposega lineata</tp:taxon-name></italic> by the lack of lateral longitudinal scratches on metasomal tergum I and evenly brown-tinted wings.</p></tp:treatment-sec><tp:treatment-sec sec-type="Female description"><title>Female description.</title><p>Body: length 2.5–5.0 mm. Head: face (<xref ref-type="fig" rid="F2">Fig. 4</xref>); scapal basin with dense, coarse cross-ridges medially; frons with punctures large, contiguous; malar space 3.0–3.5 midocellus diameters long; head width 1.2–1.3× length; midocellus 2.5 midocellus diameters from ocular margin; ocelli arranged in broad triangle; hindocellus separated from ocular margin by 1.2 diameters in dorsal view; clypeus flattened apically; subantennal distance 1 midocellus diameter long; flagellomere I length 3× breadth; flagellomere II 0.6× as long as broad. Mesosoma: pronotal, scutal and scutellar punctures large, coarse and contiguous; pronotum half as long as combined lengths of scutum, scutellum and metanotum; scutum with notauli deeper posteriorly than anteriorly; mesopleuron with large, deep, contiguous punctures; <!--PageBreak-->metanotum 0.6–0.8× as long as scutellum, medial enclosure areolate, with strong medial, longitudinal ridge; propodeal dorsal surface coarsely areolate, posterior surface with medial enclosure with medial, longitudinal ridge and coarse cross-ridging laterally; metapleuron and propodeal side with coarse cross-ridging; forefemur with tiny, contiguous punctures dorsally, ventrally punctures 2–3 puncture diameters apart; hindfemur with tiny, contiguous punctures dorsally, ventrally punctures separated by 0.5–1.0 puncture diameters, with broad, longitudinal impunctate, polished band medially; metapleuron and propodeal side coarsely cross-ridged. Metasoma: terga I and II polished and impunctate medially, lateral third with fine longitudinal scratches and punctures, punctures 1 puncture diameter apart, scratches merging posteriorly forming U-shape; terga III-IV with dense, contiguous tiny punctures; sternum II with tiny, widely separated punctures 5–10 puncture diameters apart; sterna III-IV punctures tiny, dense and contiguous to 0.5 puncture diameters apart. Color: head black; scape light brown; pedicel and flagellomere I whitish, except apex of flagellomere I blackish; flagellomeres II-XI blackish; thorax red, except dorsal and posterior face of propodeum black; legs and coxae red, except foretarsomeres, hindtibal apex and venter of hindfemur dark brown; metasoma shiny black, with faint green tints on terga I-II; wing membrane brown-tinted, with dark bands across wing at medial vein and apex of Rs alternating with pale bands.</p></tp:treatment-sec><tp:treatment-sec><!--Section generated to contain objects referenced in tp:taxon-treatment.--><fig id="F2" position="float" orientation="portrait"><label>Figures 2–6.</label><caption><p>Front view of female <italic><tp:taxon-name>Atoposega</tp:taxon-name></italic> face, with one antenna removed.</p></caption><graphic xmlns:xlink="http://www.w3.org/1999/xlink" xlink:href="zookeys-409-035-g002.jpg" position="float" orientation="portrait" xlink:type="simple"/></fig></tp:treatment-sec><ref-list><ref id="B2"><mixed-citation xmlns:xlink="http://www.w3.org/1999/xlink" xlink:type="simple"><person-group><name name-style="western"><surname>Kimsey</surname><given-names>LS</given-names></name></person-group> (<year>1986</year>) <article-title>New species and genera of Amiseginae from Asia.</article-title><source>Psyche</source><volume>93</volume>: <fpage>153</fpage>-<lpage>165</lpage>. doi: <ext-link ext-link-type="doi" xlink:href="10.1155/1986/31631" xlink:type="simple">10.1155/1986/31631</ext-link></mixed-citation></ref></ref-list></tp:taxon-treatment>
