# Supplementary material for: Reevaluation of the odd chrysidid genus Atoposega Krombein (Hymenoptera, Chrysididae, Amiseginae)
Source: Zookeys. 2014 May 14;(409):35–47. doi: 10.3897/zookeys.409.7414 (PMC4042688; doi:10.3897/zookeys.409.7414)
Supplement: XML Treatment for Atoposega striata [file zookeys.409.7414-treatment6.xml]

<!DOCTYPE tp:taxon-treatment
  PUBLIC "-//TaxonX//DTD Taxonomic Treatment Publishing DTD v0 20100105//EN" "tax-treatment-NSO.dtd">
<tp:taxon-treatment xmlns:tp="http://www.plazi.org/taxpub"><tp:treatment-meta><mixed-citation publication-type="journal"><person-group><name><surname>Kimsey</surname><given-names>Lynn S.</given-names></name></person-group><article-title>Reevaluation of the odd chrysidid genus <italic>Atoposega</italic> Krombein (Hymenoptera, Chrysididae, Amiseginae)</article-title><source>Zookeys</source><day>14</day><month>5</month><year>2014</year><volume>2014</volume><issue>409</issue><fpage>35</fpage><lpage>47</lpage><pub-id pub-id-type="doi">10.3897/zookeys.409.7414</pub-id></mixed-citation></tp:treatment-meta><tp:nomenclature><tp:taxon-name>
                        <tp:taxon-name-part taxon-name-part-type="genus">Atoposega</tp:taxon-name-part>
                        <tp:taxon-name-part taxon-name-part-type="species">striata</tp:taxon-name-part>
                        <object-id xmlns:xlink="http://www.w3.org/1999/xlink" content-type="zoobank" xlink:type="simple">http://zoobank.org/1BF8067D-553A-4D70-B7AE-423832348296</object-id>
                        <object-id xmlns:xlink="http://www.w3.org/1999/xlink" xlink:type="simple">http://species-id.net/wiki/Atoposega_striata</object-id>
                    </tp:taxon-name><tp:taxon-authority>Kimsey</tp:taxon-authority><tp:taxon-status xmlns:xlink="http://www.w3.org/1999/xlink" xlink:type="simple">sp. n.</tp:taxon-status><xref ref-type="fig" rid="F2">Figures 5</xref><xref ref-type="fig" rid="F3">, 10</xref></tp:nomenclature><tp:treatment-sec sec-type="Type material"><title>Type material.</title><p>Holotype female: Thailand: Chaiyaphum Prov., Tat Tone NP, Phu hang sing <named-content xmlns:xlink="http://www.w3.org/1999/xlink" content-type="dwc:verbatimCoordinates" xlink:type="simple">15°58.723'N, 102°02.231'E</named-content>, Malaise trap, 19–26/vii/2006, T. Jaruphan &amp; O. Budsawong, T1226 (QSBG). Paratypes. 13 females: 1 female: dry dipterocarp forest, <named-content xmlns:xlink="http://www.w3.org/1999/xlink" content-type="dwc:verbatimCoordinates" xlink:type="simple">15°59.037'N, 102°2.103'E</named-content>, 250m, Malaise trap, 29/vi/2006, L. Ittichan, T30; 1 female: entrance to Pa Eang waterfall, <named-content xmlns:xlink="http://www.w3.org/1999/xlink" content-type="dwc:verbatimCoordinates" xlink:type="simple">15°57.520'N, 101°54.442'E</named-content>, 297m, Malaise trap, 12–19/x/2006, T. Jaruphan, T681; 1 female: <named-content xmlns:xlink="http://www.w3.org/1999/xlink" content-type="dwc:verbatimCoordinates" xlink:type="simple">15°58.538'N, 102°02.153'E</named-content>, 280m, pan trap, 6–7/i/2007, T. Jaruphan &amp; O. Budsawong, T1552; 1 female: Thung Dok Kra Jeow, dipterocarp forest, <named-content xmlns:xlink="http://www.w3.org/1999/xlink" content-type="dwc:verbatimCoordinates" xlink:type="simple">15°38.208'N, 101°23.556'E</named-content>, 720m, Malaise trap, 7–13/i/2007, K. Sa-nog &amp; B. Adnafai, T1458; 2 females: Khonkaen Prov., Nam Pong NP, <named-content xmlns:xlink="http://www.w3.org/1999/xlink" content-type="dwc:verbatimCoordinates" xlink:type="simple">16°37.377'N, 102°34.454'E</named-content>, Malaise Trap, 12–19/vii/2006, K. Jaidee, T111; 1 female: Prachuab Khiri Khan Prov., Khao Sam Roi Yot NP, Laem Sala beach, <named-content xmlns:xlink="http://www.w3.org/1999/xlink" content-type="dwc:verbatimCoordinates" xlink:type="simple">12°12.234'N, 100°0.767'E</named-content>, Malaise trap, 10–17/viii/2008, Yai &amp; Amnad, T3010; 1 female: 17–24/viii/2008, Yai &amp; Sorat, T3016; 1 female: 200 m s checkpoint 1, <named-content xmlns:xlink="http://www.w3.org/1999/xlink" content-type="dwc:verbatimCoordinates" xlink:type="simple">12°12.789'N, 99°58.662'E</named-content>, Malaise trap, 28/ix-5/x/2008, Y. Amnad, T4102; 1 female: Loei Prov., Phu Kradueng NP, Nampong/Pong Neep forest unit, <named-content xmlns:xlink="http://www.w3.org/1999/xlink" content-type="dwc:verbatimCoordinates" xlink:type="simple">16°56.59'N, 101°41.61'E</named-content>, 273m, Malaise trap, 19–26/iv/2008, T. Phatai, T5130; <!--PageBreak-->1 female: forest protection unit 5, <named-content xmlns:xlink="http://www.w3.org/1999/xlink" content-type="dwc:verbatimCoordinates" xlink:type="simple">16°50.66'N, 101°41.5'E</named-content>, 420m, Malaise trap, 12–19/vi/2008, T. Phatai, T5048; 1 female: Ubon Ratchathani Prov., Pha Taem NP, west of Huay Pok forest unit, <named-content xmlns:xlink="http://www.w3.org/1999/xlink" content-type="dwc:verbatimCoordinates" xlink:type="simple">15°37.321'N, 105°36.982'E</named-content>, 419m, Malaise trap, 6–13/x/2006, T719; 1 female: Sakon Nakhon Prov., Phu Phan NP, behind office, <named-content xmlns:xlink="http://www.w3.org/1999/xlink" content-type="dwc:verbatimCoordinates" xlink:type="simple">17°3.543'N, 103°58.452'E</named-content>, 312m, Malaise trap, 8–14/vii/2006, W. Kongnara, T197 (QSBG, BME).</p></tp:treatment-sec><tp:treatment-sec sec-type="Diagnosis"><title>Diagnosis.</title><p>This species is closest to <italic><tp:taxon-name>Atoposega rufithorax</tp:taxon-name></italic> based on dimensions of the flagellomeres, length of the subantennal distance and lack of a posterior propodeal enclosure. It can be distinguished from <italic><tp:taxon-name>Atoposega rufithorax</tp:taxon-name></italic> by the presence of an elevated, medial metanotal ridge, the scutellum elevated above metanotum and separated from the metanotum by a deep notch in side view, and clypeal apex truncate not broadly rounded as in <italic><tp:taxon-name>Atoposega rufithorax</tp:taxon-name></italic>.</p></tp:treatment-sec><tp:treatment-sec sec-type="Female description"><title>Female description.</title><p>Body (<xref ref-type="fig" rid="F3">Fig. 10</xref>): length 3–5 mm. Head: face (<xref ref-type="fig" rid="F2">Fig. 5</xref>); scapal basin coarsely, cross-ridged medially, with medial ridge; frons with punctures contiguous; malar space 3.5 midocellus diameters long; head 0.8× as long as wide in front view; midocellus 2.5 midocellus diameters from ocular margin; hindocelli further apart than midocellar-hindocellar distance; hindocellus separated from ocular margin by 0.8× hindocellar diameter; clypeus flat apicomedially, punctures small, irregular; subantennal distance 1.0–1.2 midocellus diameters: flagellomere I length 3.8× breadth; flagellomere II as 0.8× as long as broad; flagellomere III 0.6× as long as broad, flagellomere XI 1.6× as long as broad. Mesosoma: Pronotal, scutal and scutellar punctures 0.5–1.0 puncture diameter apart, finely, densely striate between punctures; pronotum as long as scutum in length; scutal notauli deeper posteriorly than anteriorly, extending entire length of scutum; mesopleuron without depression from pronotal lobe to scrobe, punctures large, deep, contiguous; metanotum 0.9× as long as scutellum, medial enclosure areolate, with strongly elevated medial ridge; propodeal dorsal surface coarsely areolate, posterior surface with medial enclosure with elevated marginal carina particularly well-developed dorsally, with longitudinal medial ridge and transverse ridges; metapleuron and propodeal side densely cross-ridged; forefemur and hindfemur densely punctate-reticulate ventrally. Metasoma: terga I and II polished and impunctate medially, lateral third with fine longitudinal scratches and punctures, punctures 1 puncture diameter apart, scratches merging posteriorly forming U-shape; terga III-IV with dense, contiguous tiny punctures; sterna II-IV with dense small punctures 0.5–1.0 puncture diameters apart, punctures smaller and somewhat denser on III-IV. Color: head black; scape bicolored, red to light brown ventrally, blackish dorsally; pedicel and flagellomere I pale red to brown; flagellum blackish; thorax and legs red, becoming paler ventrally, including all or most of lateral propodeum and propodeal teeth, hindtibia black, with pale joints; propodeum black dorsally and posteriorly; metasomal segments black, terga with metallic green tints, sternum I may be brownish; wing membrane brown-tinted.</p></tp:treatment-sec><tp:treatment-sec sec-type="Etymology"><title>Etymology.</title><p>The species name refers to the fine longitudinal scratches on the dorsum of the mesosoma.</p><!--PageBreak--></tp:treatment-sec><tp:treatment-sec><!--Section generated to contain objects referenced in tp:taxon-treatment.--><fig id="F2" position="float" orientation="portrait"><label>Figures 2–6.</label><caption><p>Front view of female <italic><tp:taxon-name>Atoposega</tp:taxon-name></italic> face, with one antenna removed.</p></caption><graphic xmlns:xlink="http://www.w3.org/1999/xlink" xlink:href="zookeys-409-035-g002.jpg" position="float" orientation="portrait" xlink:type="simple"/></fig><fig id="F3" position="float" orientation="portrait"><label>Figures 7–11.</label><caption><p>Lateral view of female <italic><tp:taxon-name>Atoposega</tp:taxon-name></italic>.</p></caption><graphic xmlns:xlink="http://www.w3.org/1999/xlink" xlink:href="zookeys-409-035-g003.jpg" position="float" orientation="portrait" xlink:type="simple"/></fig></tp:treatment-sec></tp:taxon-treatment>
