# Supplementary material for: Reevaluation of the odd chrysidid genus Atoposega Krombein (Hymenoptera, Chrysididae, Amiseginae)
Source: Zookeys. 2014 May 14;(409):35–47. doi: 10.3897/zookeys.409.7414 (PMC4042688; doi:10.3897/zookeys.409.7414)
Supplement: XML Treatment for Atoposega thailandica [file zookeys.409.7414-treatment7.xml]

<!DOCTYPE tp:taxon-treatment
  PUBLIC "-//TaxonX//DTD Taxonomic Treatment Publishing DTD v0 20100105//EN" "tax-treatment-NSO.dtd">
<tp:taxon-treatment xmlns:tp="http://www.plazi.org/taxpub"><tp:treatment-meta><mixed-citation publication-type="journal"><person-group><name><surname>Kimsey</surname><given-names>Lynn S.</given-names></name></person-group><article-title>Reevaluation of the odd chrysidid genus <italic>Atoposega</italic> Krombein (Hymenoptera, Chrysididae, Amiseginae)</article-title><source>Zookeys</source><day>14</day><month>5</month><year>2014</year><volume>2014</volume><issue>409</issue><fpage>35</fpage><lpage>47</lpage><pub-id pub-id-type="doi">10.3897/zookeys.409.7414</pub-id></mixed-citation></tp:treatment-meta><tp:nomenclature><tp:taxon-name>
                        <tp:taxon-name-part taxon-name-part-type="genus">Atoposega</tp:taxon-name-part>
                        <tp:taxon-name-part taxon-name-part-type="species">thailandica</tp:taxon-name-part>
                        <object-id xmlns:xlink="http://www.w3.org/1999/xlink" content-type="zoobank" xlink:type="simple">http://zoobank.org/55B5117A-FE01-44D8-AEAD-F81381415DB5</object-id>
                        <object-id xmlns:xlink="http://www.w3.org/1999/xlink" xlink:type="simple">http://species-id.net/wiki/Atoposega_thailandica</object-id>
                    </tp:taxon-name><tp:taxon-authority>Kimsey</tp:taxon-authority><tp:taxon-status xmlns:xlink="http://www.w3.org/1999/xlink" xlink:type="simple">sp. n.</tp:taxon-status><xref ref-type="fig" rid="F2">Figures 6</xref><xref ref-type="fig" rid="F3">, 11</xref></tp:nomenclature><tp:treatment-sec sec-type="Type material"><title>Type material.</title><p>Holotype female: Thailand: Chiang Mai Prov., Doi Chiangdao NP Water reservoir, <named-content xmlns:xlink="http://www.w3.org/1999/xlink" content-type="dwc:verbatimCoordinates" xlink:type="simple">19°24.419'N, 98°55.237'E</named-content>, 549m, Malaise trap, 11–18.ix.2007, S. Jugsu &amp; A. Watwanich, T5686 (QSBG). Paratypes: 6 females: 1 female: Doi Inthanon NP, 700 m, <named-content xmlns:xlink="http://www.w3.org/1999/xlink" content-type="dwc:verbatimCoordinates" xlink:type="simple">18°32N, 98°36E</named-content>, Malaise trap, 8–15/vii/2006, Y. Areeluck, T62; 1 female: Phetchabun Prov., Nam Nao NP, pine forest/Sambon 1, <named-content xmlns:xlink="http://www.w3.org/1999/xlink" content-type="dwc:verbatimCoordinates" xlink:type="simple">16°42.47'N, 101°35.26'E</named-content>, 872m, Malaise trap, 5–12/iv/2007, L. Janteab, T4948; 1 female: helicopter landing ground, <named-content xmlns:xlink="http://www.w3.org/1999/xlink" content-type="dwc:verbatimCoordinates" xlink:type="simple">16°43.113'N, 101°35.134'E</named-content> 889m, Malaise trap 17–24/vii/2006, N. Hongyothi leg. T276; 1 female, Loei Prov., Phu Ruea NP, <named-content xmlns:xlink="http://www.w3.org/1999/xlink" content-type="dwc:verbatimCoordinates" xlink:type="simple">17°27.829'N, 101°21.36'E</named-content>, 691m, pan trap, 5–6/xii/2006, P. Tumtip, T1254; 1 female: Sakon Nakhon Prov., Phu Phan NP, <named-content xmlns:xlink="http://www.w3.org/1999/xlink" content-type="dwc:verbatimCoordinates" xlink:type="simple">17°9.824'N, 103°54.511'E</named-content>, 199m, Malaise trap, 25–31/x/2006, W. Kongnara, T709; 1 female: Chaiyaphum Prov., Pa Hin Ngam NP, car park at Tung Dok Grajeaw, <named-content xmlns:xlink="http://www.w3.org/1999/xlink" content-type="dwc:verbatimCoordinates" xlink:type="simple">15°38.438'N, 101°23.576'E</named-content> 780m, pan trap 7–8/vii/2006, Kratae Sa-nog &amp; Buakaw Adnafai, T325 (QSBG, BME).</p></tp:treatment-sec><tp:treatment-sec sec-type="Diagnosis"><title>Diagnosis.</title><p>This species most closely resembles <italic><tp:taxon-name>Atoposega lineata</tp:taxon-name></italic> and <italic><tp:taxon-name>Atoposega simulans</tp:taxon-name></italic> based on the lack of fine dense U-shaped striae on metasomal tergum II. The banded wings resemble those of <italic><tp:taxon-name>Atoposega rieki</tp:taxon-name></italic> and <italic><tp:taxon-name>Atoposega lineata</tp:taxon-name></italic>. <italic><tp:taxon-name>Atoposega thailandica</tp:taxon-name></italic> can be distinguished from these species by the combination of flagellomere I 4× as long as broad (versus 3×) and hindocellus separated by less than 1 diameter from the nearest eye margin.</p></tp:treatment-sec><tp:treatment-sec sec-type="Female description"><title>Female description.</title><p>Body (<xref ref-type="fig" rid="F3">Fig. 11</xref>): length 5–6 mm. Head: face (<xref ref-type="fig" rid="F2">Fig. 6</xref>); scapal basin cross-ridged medially; frons with punctures contiguous; malar space 2.6 midocellus diameters long; head 0.9× as long as wide; midocellus 2.2 midocellus diameters from ocular margin; hindocelli slightly further part than hindocelli and midocellus; hindocellus separated from ocular margin by 0.8 diameter; clypeus coarsely punctate and flattened apically; subantennal distance 0.9 midocellus diameters long; flagellomere I length 4× breadth; flagellomere II 0.5–0.6× as long as broad; flagellomere III 0.4× as long as broad; flagellomere XI 1.8× as long as broad. Mesosoma: pronotal, scutal and scutellar punctures large, contiguous, separated by longitudinal ridges; pronotum and scutum subequal in length; scutum with notauli deeper posteriorly than anteriorly; mesopleuron with large, contiguous punctures; metanotum 0.8× as long as scutellum, medial enclosure coarsely areolate, with medial ridge; propodeal dorsal surface coarsely areolate, posterior surface with numerous cross-ridges on either side of longitudinal medial ridge; metapleuron and propodeal side coarsely cross-ridged; hindcoxa with two dorsal, longitudinal carinae, merging basally, elevated into basal tooth or angle; forefemur ventrally with tiny, contiguous punctures; hindfemur ventrally with longitudinal polished impunctate band. Metasoma: tergum highly polished, medial two-thirds impunctate, laterally with zone of small punctures, separated by 0.5–1.0 puncture diameters; tergum II medial third polished impunctate on anterior half of tergum, lateral third punctate, with punctures separated by 0.5–1.0 puncture diameters, <!--PageBreak-->becoming slightly striatiform laterally; terga III-IV with dense, small, contiguous punctures; sterna II-IV with punctures separated by 0.5–1.0 puncture diameter, punctures largest on II becoming progressively smaller on subsequent sterna. Color: head black; scape bicolored, red to light brown ventrally, blackish dorsally; pedicel and flagellomere I pale red to brown; flagellum blackish; mesosoma and legs red, becoming paler ventrally, including all or most of lateral propodeum and propodeal teeth, hindtibia black with pale joints; propodeum black dorsally and posteriorly; metasomal segments black, terga with brassy tints, sternum I may be brownish; wing membrane bicolored, membrane and setae dark brown tinted, with broad pale band across wing at stigma.</p></tp:treatment-sec><tp:treatment-sec sec-type="Etymology"><title>Etymology.</title><p>The species is named after the country of collection.</p></tp:treatment-sec><tp:treatment-sec><!--Section generated to contain objects referenced in tp:taxon-treatment.--><fig id="F2" position="float" orientation="portrait"><label>Figures 2–6.</label><caption><p>Front view of female <italic><tp:taxon-name>Atoposega</tp:taxon-name></italic> face, with one antenna removed.</p></caption><graphic xmlns:xlink="http://www.w3.org/1999/xlink" xlink:href="zookeys-409-035-g002.jpg" position="float" orientation="portrait" xlink:type="simple"/></fig><fig id="F3" position="float" orientation="portrait"><label>Figures 7–11.</label><caption><p>Lateral view of female <italic><tp:taxon-name>Atoposega</tp:taxon-name></italic>.</p></caption><graphic xmlns:xlink="http://www.w3.org/1999/xlink" xlink:href="zookeys-409-035-g003.jpg" position="float" orientation="portrait" xlink:type="simple"/></fig></tp:treatment-sec></tp:taxon-treatment>
